# Supplementary material for: Cerebrospinal fluid HIV infection and pleocytosis: Relation to systemic infection and antiretroviral treatment
Source: BMC Infect Dis. 2005 Nov 2;5:98. doi: 10.1186/1471-2334-5-98 (PMC1299327; doi:10.1186/1471-2334-5-98)
Supplement: Additional File 1 — Table 2. Clinical data, ART regimen history, and genotypic analysis of resistance mutations from five subjects with dissociated treatment responses. Antiretroviral medications able to penetrate into the CSF [10] are indicated in bold font. Mutations are given as differences from a drug-sensitive control (e.g., NL 4–3). Wild-type amino acids are indicated by the single capitalized letters in black while substitutions are indicated by either red or blue font. In red, but not bold, are minor mutations associated with resistance to a drug the subject was taking at the time of sampling. However, red and bolded type indicates major mutations associated with resistance to a drug that the subject was taking at the time of sampling. In blue, not bold, are minor mutations associated with resistance to a drug that the subject was not currently taking, while blue-bold typeface indicates major mutations associated with resistance to a drug which subject was not taking at the time. [file 1471-2334-5-98-S1.xls]

## Sheet: Table 1 Revis & reduc
Table 1. Baseline Characteristics of Study Subjects.
			Sex:	Taking ART		ADC Stage	QNPZ-4 Score	HIV-1 RNA
	N	Age	M:F		CD4+			Plasma	CSF	P-C log10 Diff.	CSF WBC
			ratio	percent	(cells/mm3)			(log10 RNA copies/mL)			(cells/mm3)
Combined (Total)
	100	39	91:9	0.54	181.5	0	-0.5	4.73	2.74	1.3	1
		(36.0-45.0)			(48.8 - 285.3)	(0 - 1)	(-1.53 - 0.21)	(3.52 - 5.15)	(1.48 - 4.00)	(0.19 - 2.32)	(0.0 - 4.0)
						ADC > 1 = 24/80 (30.0%)
Subdivision by Treatment Group and Effect
Off Treatment
	46	38	42:4	0	195	0	-0.46	4.93	3.61	1.19	2
		(33.5 - 43)			(33.5 - 307.5)	(0 - 0.5)	(-1.35 - 0.26)	(4.53 - 5.49)	(2.57 - 4.40)	(0.42 - 21.7)	(0 - 11.3)
						ADC > 1 = 9/39 (23.1%)
On Treatment (All)
	54	43	49:5	1	181.5	0.5	-0.51	3.4	1.66	1.37	1
		(38.0-29.3)			(76.0 - 275.5)	(0 - 1.0)	(-2.62 - 0.20)	(1.85 - 4.80)	(1.28 - 3.07)	(0.0 - 2.42)	(0.0 - 2.0)
						ADC > 1 = 15/41 (36.6%)
On Treatment Failures
	36	40	32:4	1	166.5	0.5	-0.42	4.73	2.45	2.19	0.5
		(38.0 - 47.8)			(48.3 - 276.5)	(0 - 1.0)	(-2.40 - 0.25)	(3.99 - 5.04)	(1.45 - 3.64)	(1.29 - 2.59)	(0.0 - 2.8)
						ADC > 1 = 10/27 (37.0%)
Values are medians with IQR in parentheses beneath, P-Clog10 Diff. Is the difference in plasma and CSF log10 HIV concentraions.

## Sheet: Table 2
Table 2. Clinical data, ART regimen history, and genotypic analysis of resistance mutations from five subjects with dissociated treatment responses.
						pol sequence mutations
						PR												RT
							10	46	48	54	71	73	77	82	84	90		41	67	70	74	103	118	181	184	210	215	219
Subject ID, Description	ART Regimen				HIV RNA copies/mL		L	M	G	I	A	G	V	V	I	L		M	D	K	L	K	V	Y	M	L	T	K
	Prior ART Regimen	Change in ART Regimen	Interval
			(days)	Sample
4001
34 yo male, neurologically asymptomatic	lamivudine, indinavir		-6mo	Plasma	68760		I	I	V	S	L/V			A											V
		lamivudine, ritonavir, saquinavir, stavudine (changed on day 0)	0	Plasma	103000	No sample
				CSF	5730		I	M/I	V	S/T	V			A											V
			18.63	Plasma	10900		I	M/I	V	I/S/T	V			A											V
				CSF	182		I	M/I	V	S/T	V		V/I	A											V
			56	Plasma	14008		I	M/I	V	S/T	V			A											V
				CSF	19	Unable to amplify
			205.6	Plasma	10500		I	I	V	S	V			A											V
				CSF	19	Unable to amplify
			1399	Plasma	10490		I	I	V	T	L			A		M			N	R					V			Q
				CSF	32	Unable to amplify
5001
48 yo male, neurologically asymptomatic	nelfinavir, zalicitabine, delavirdine
		nelfinavir, zalicitabine, abacavir (changed on day 0)	0	Plasma	135000		L/I	M/L		V	V	G/S		A		M		L			L/V	K/N	I	C	V	W	Y	K/E
				CSF	8870		L/I			I/V	V	G/S		V/A		M		L			V	-	I	C	V	W	Y	K/E
			2	Plasma	48300		L/I			V	V	G/S		A		M		L			L/V	K/N	I	C	V	W	Y	K/E
				CSF	7850		I			V	V	G/S		A		M		L			V	-	I	C	V	W	Y	K/E
			6	Plasma	44600		L/I	M/L		V	V	G/S		A		M		L			L/V		I	C	V	W	Y	K/E
				CSF	3210		L/I			I/V	V	G/S		A		M		L			V		I	C	V	W	Y	K/E
			9	Plasma	60300		I/V			V	V	G/S		A		M		L			L/V		I	C	V	W	Y	K/E
				CSF	2170		I	M/L		V	V	G/S		A		M		L			V		I	C	V	W	Y	K/E
			30	Plasma	60000		L/I/V			V	V	G/S		A		M		L			L/V	K/N	I	C	V	L/W	Y	K/E
				CSF	532		I			V	V	G/S		A		M		L			V		I	C	V	W	Y	K/E
			41	Plasma	72800		I			V	V	G/S		A		M		L			L/V		I	C	V	W	Y	K/E
		nelfinavir, abacavir, stavudine (changed on day 100)		CSF	560		L/I/V			I/V	A/V	G/S		V/A		M		M/L			L/V		V/I	Y/C	M/V	L/W	T/Y	K/E
			227	Plasma	25100		I/V			V	V			A		M		L	D/N			N	I		M/V	W	Y
				CSF	29	Unable to amplify
5007
33 yo male with static myleopathy	delavirdine, zalcitabine
		abacavir, lamivudine, stavudine (changed on day 0)	0	Plasma	91900		L/I				A/V	G/S	I			M		L			L/V	K/N		C			Y
				CSF	17800
			3	Plasma	77800		L/I				A/V	G/S	I			M		L			V	K/N		C			Y
				CSF	8950								I			L/M		M/L			L/V	N		Y/C			T/Y
			6	Plasma	9420		I				A/V	G/S	I			M		L			V	K/N		C			Y
				CSF	2930								I			L/M		M/L			L/V	N		Y/C			T/Y
			13	Plasma	3300		I				A/V	G/S	I			M		L			V	K/N		C			Y
				CSF	1010			M/I				G/S	I			L/M		M/L				K/N				L/W	T/Y
			26	Plasma	3200		L/I				A/V	G/S	I			M		L			V	K/N		C			Y
				CSF	134								I					M/L			L/V	N		Y/C
			89	Plasma	7410		L/I	I				S	I			M		L				N				W	Y
				CSF	19	Unable to amplify
						pol sequence mutations
						PR												RT
							10	46	48	54	71	73	77	82	84	90		41	67	70	74	103	118	181	184	210	215	219
Subject ID, Description	ART Regimen				HIV RNA copies/mL		L	M	G	I	A	G	V	V	I	L		M	D	K	L	K	V	Y	M	L	T	K
	Prior ART Regimen	Change in ART Regimen	Interval
			(days)	Sample
4015
42 yo male, neurologically asymptomatic	stavudine, lamivudine, indinavir (off for 6-7 weeks prior to day 0)
		lamivudine, stavudine, nelfinavir, saquinavir (started on day 0)	0	Plasma	117000																				M/V
				CSF	83500																				M/V
			3.32	Plasma	21800
				CSF	32000
			5.95	Plasma	4690																				M/V
				CSF	4020
			10.11	Plasma	1720
				CSF	2380
			30.03	Plasma	261																				M/V
				CSF	45
			86.14	Plasma	2430																				V
				CSF	24	Unable to amplify
4030
42 yo male, neurologically asymptomatic	lamivudine, stavudine, nelfinavir, saquinavir (off for 6 months prior to day 0)
		stavudine, lamivudine, efavirenz (started on day 0)	0	Plasma	72500
				CSF	11600
			1.4	Plasma	39300
				CSF	5260
			3.56	Plasma	7310	Unable to amplify
				CSF	1190
			5.4	Plasma	1840
				CSF	572
			12	Plasma	818
				CSF	92
			22	Plasma	7920
				CSF	224
			85	Plasma	1314							G/A/S/T				L/M									V		T/Y
				CSF	34	Unable to amplify
		stavudine, lamivudine, nelfinavir, nevirapine (changed on day 200)	200	Plasma	9930							T				M									V		Y
				CSF	19	Not done
			332	Plasma	14899							T				M						K/N			V		Y
				CSF	19	Not done
